# Supplementary material for: Comparative Analysis of the Evolutionary Dynamics of Seasonal Influenza Viruses in Madagascar Before and Since the Pandemic Period of COVID‐19
Source: Influenza Other Respir Viruses. 2025 May 7;19(5):e70110. doi: 10.1111/irv.70110 (PMC12058301; doi:10.1111/irv.70110)
Supplement: Supplementary file 2 — Data S2. Metadata of Malagasy strains A(H1N1)pdm09 used in this study [file IRV-19-e70110-s004.xls]

## Sheet: Acknowledge Table
We gratefully acknowledge the authors, originating and submitting laboratories of the sequences from GISAID’s EpiFlu™ Database on which this research is based. The list is detailed below.
All submitters of data may be contacted directly via www.gisaid.org
Segment ID	Segment	Country	Collection date	Isolate-ID	Isolate name	Originating Lab	Submitting Lab	Authors
EPI3103318	HA	Madagascar	2023-Oct-11	EPI_ISL_18962612	A/Antananarivo/02601/2023	Institut Pasteur de Madagascar	Crick Worldwide Influenza Centre
EPI3103310	HA	Madagascar	2023-Oct-20	EPI_ISL_18962611	A/Antsirabe/02653/2023	Institut Pasteur de Madagascar	Crick Worldwide Influenza Centre
EPI3103305	HA	Madagascar	2023-Oct-23	EPI_ISL_18962610	A/Antananarivo/02657/2023	Institut Pasteur de Madagascar	Crick Worldwide Influenza Centre
EPI3103297	HA	Madagascar	2023-Oct-03	EPI_ISL_18962609	A/Antananarivo/02515/2023	Institut Pasteur de Madagascar	Crick Worldwide Influenza Centre
EPI3103291	HA	Madagascar	2023-Oct-06	EPI_ISL_18962608	A/Antananarivo/02526/2023	Institut Pasteur de Madagascar	Crick Worldwide Influenza Centre
EPI3103285	HA	Madagascar	2023-Oct-06	EPI_ISL_18962607	A/Antananarivo/02545/2023	Institut Pasteur de Madagascar	Crick Worldwide Influenza Centre
EPI3103280	HA	Madagascar	2023-Oct-11	EPI_ISL_18962606	A/Manandona/02581/2023	Institut Pasteur de Madagascar	Crick Worldwide Influenza Centre
EPI2731005	HA	Madagascar	2023-Jun-06	EPI_ISL_18226892	A/Moramanga/01770/2023	Institut Pasteur de Madagascar	Crick Worldwide Influenza Centre
EPI2731003	HA	Madagascar	2023-Jun-12	EPI_ISL_18226891	A/Antsirabe/01811/2023	Institut Pasteur de Madagascar	Crick Worldwide Influenza Centre
EPI2731001	HA	Madagascar	2023-Jun-13	EPI_ISL_18226890	A/Fianarantsoa/01776/2023	Institut Pasteur de Madagascar	Crick Worldwide Influenza Centre
EPI2730999	HA	Madagascar	2023-Jun-14	EPI_ISL_18226889	A/Fianarantsoa/01808/2023	Institut Pasteur de Madagascar	Crick Worldwide Influenza Centre
EPI2730997	HA	Madagascar	2023-Jun-14	EPI_ISL_18226888	A/Antsirabe/01812/2023	Institut Pasteur de Madagascar	Crick Worldwide Influenza Centre
EPI2730995	HA	Madagascar	2023-Jun-14	EPI_ISL_18226887	A/Antsirabe/01814/2023	Institut Pasteur de Madagascar	Crick Worldwide Influenza Centre
EPI2730993	HA	Madagascar	2023-Jun-20	EPI_ISL_18226886	A/Antananarivo/01843/2023	Institut Pasteur de Madagascar	Crick Worldwide Influenza Centre
EPI2721568	HA	Madagascar	2023-Jun-30	EPI_ISL_18167546	A/Antananarivo/01919/2023	Institut Pasteur de Madagascar	Crick Worldwide Influenza Centre
EPI2721566	HA	Madagascar	2023-Jun-21	EPI_ISL_18167545	A/Fianarantsoa/01854/2023	Institut Pasteur de Madagascar	Crick Worldwide Influenza Centre
EPI2721564	HA	Madagascar	2023-Jun-21	EPI_ISL_18167544	A/Fianarantsoa/01853/2023	Institut Pasteur de Madagascar	Crick Worldwide Influenza Centre
EPI2721556	HA	Madagascar	2023-Jun-20	EPI_ISL_18167540	A/Antsirabe/01870/2023	Institut Pasteur de Madagascar	Crick Worldwide Influenza Centre
EPI2368084	HA	Madagascar	2022-Dec-28	EPI_ISL_16834696	A/Toamasina/07705/2022	Institut Pasteur de Madagascar	Crick Worldwide Influenza Centre
EPI2368080	HA	Madagascar	2022-Dec-20	EPI_ISL_16834694	A/Toamasina/07658/2022	Institut Pasteur de Madagascar	Crick Worldwide Influenza Centre
EPI2368074	HA	Madagascar	2022-Dec-19	EPI_ISL_16834693	A/Toamasina/07655/2022	Institut Pasteur de Madagascar	Crick Worldwide Influenza Centre
EPI2368072	HA	Madagascar	2022-Dec-17	EPI_ISL_16834692	A/Toamasina/07622/2022	Institut Pasteur de Madagascar	Crick Worldwide Influenza Centre
EPI2368068	HA	Madagascar	2022-Dec-08	EPI_ISL_16834690	A/Toamasina/07561/2022	Institut Pasteur de Madagascar	Crick Worldwide Influenza Centre
EPI2368063	HA	Madagascar	2022-Dec-07	EPI_ISL_16834689	A/Toamasina/07480/2022	Institut Pasteur de Madagascar	Crick Worldwide Influenza Centre
EPI2368060	HA	Madagascar	2022-Dec-02	EPI_ISL_16834688	A/Toamasina/07470/2022	Institut Pasteur de Madagascar	Crick Worldwide Influenza Centre
EPI2368055	HA	Madagascar	2022-Nov-30	EPI_ISL_16834686	A/Toamasina/07323/2022	Institut Pasteur de Madagascar	Crick Worldwide Influenza Centre
EPI2368051	HA	Madagascar	2022-Nov-29	EPI_ISL_16834685	A/Toamasina/07320/2022	Institut Pasteur de Madagascar	Crick Worldwide Influenza Centre
EPI2368048	HA	Madagascar	2022-Nov-25	EPI_ISL_16834684	A/Toamasina/07312/2022	Institut Pasteur de Madagascar	Crick Worldwide Influenza Centre
EPI2368043	HA	Madagascar	2022-Nov-29	EPI_ISL_16834682	A/Toamasina/07311/2022	Institut Pasteur de Madagascar	Crick Worldwide Influenza Centre
EPI2368037	HA	Madagascar	2022-Nov-29	EPI_ISL_16834680	A/Toamasina/07309/2022	Institut Pasteur de Madagascar	Crick Worldwide Influenza Centre
EPI2368030	HA	Madagascar	2022-Nov-28	EPI_ISL_16834678	A/Toamasina/07308/2022	Institut Pasteur de Madagascar	Crick Worldwide Influenza Centre
EPI2368023	HA	Madagascar	2022-Nov-25	EPI_ISL_16834676	A/Toamasina/07307/2022	Institut Pasteur de Madagascar	Crick Worldwide Influenza Centre
EPI2368018	HA	Madagascar	2022-Nov-07	EPI_ISL_16834675	A/Toamasina/06912/2022	Institut Pasteur de Madagascar	Crick Worldwide Influenza Centre
EPI2367884	HA	Madagascar	2022-Dec-26	EPI_ISL_16834642	A/Nosy Be/00014/2023	Institut Pasteur de Madagascar	Crick Worldwide Influenza Centre
EPI2367760	HA	Madagascar	2022-Dec-01	EPI_ISL_16834574	A/Morondava/07367/2022	Institut Pasteur de Madagascar	Crick Worldwide Influenza Centre
EPI2367749	HA	Madagascar	2022-Nov-28	EPI_ISL_16834572	A/Morondava/07289/2022	Institut Pasteur de Madagascar	Crick Worldwide Influenza Centre
EPI2367719	HA	Madagascar	2022-Dec-16	EPI_ISL_16834564	A/Mahajanga/07644/2022	Institut Pasteur de Madagascar	Crick Worldwide Influenza Centre
EPI2367710	HA	Madagascar	2022-Dec-21	EPI_ISL_16834562	A/Mahajanga/07641/2022	Institut Pasteur de Madagascar	Crick Worldwide Influenza Centre
EPI2367703	HA	Madagascar	2022-Dec-06	EPI_ISL_16834561	A/Mahajanga/07423/2022	Institut Pasteur de Madagascar	Crick Worldwide Influenza Centre
EPI2367698	HA	Madagascar	2022-Dec-02	EPI_ISL_16834559	A/Mahajanga/07360/2022	Institut Pasteur de Madagascar	Crick Worldwide Influenza Centre
EPI2367690	HA	Madagascar	2022-Nov-28	EPI_ISL_16834558	A/Mahajanga/07282/2022	Institut Pasteur de Madagascar	Crick Worldwide Influenza Centre
EPI2367512	HA	Madagascar	2022-Dec-27	EPI_ISL_16834513	A/Fianarantsoa/07686/2022	Institut Pasteur de Madagascar	Crick Worldwide Influenza Centre
EPI2367503	HA	Madagascar	2022-Dec-23	EPI_ISL_16834510	A/Fianarantsoa/07681/2022	Institut Pasteur de Madagascar	Crick Worldwide Influenza Centre
EPI2367295	HA	Madagascar	2022-Dec-28	EPI_ISL_16834458	A/Antsirabe/07711/2022	Institut Pasteur de Madagascar	Crick Worldwide Influenza Centre
EPI2367287	HA	Madagascar	2022-Dec-05	EPI_ISL_16834457	A/Antananarivo/50494/2022	Institut Pasteur de Madagascar	Crick Worldwide Influenza Centre
EPI2367283	HA	Madagascar	2022-Dec-29	EPI_ISL_16834456	A/Antananarivo/07696/2022	Institut Pasteur de Madagascar	Crick Worldwide Influenza Centre
EPI2367274	HA	Madagascar	2022-Dec-21	EPI_ISL_16834453	A/Antananarivo/07603/2022	Institut Pasteur de Madagascar	Crick Worldwide Influenza Centre
EPI2367267	HA	Madagascar	2022-Dec-13	EPI_ISL_16834452	A/Antananarivo/07513/2022	Institut Pasteur de Madagascar	Crick Worldwide Influenza Centre
EPI2367263	HA	Madagascar	2022-Dec-07	EPI_ISL_16834451	A/Antananarivo/07426/2022	Institut Pasteur de Madagascar	Crick Worldwide Influenza Centre
EPI2367254	HA	Madagascar	2022-Dec-05	EPI_ISL_16834448	A/Antananarivo/07401/2022	Institut Pasteur de Madagascar	Crick Worldwide Influenza Centre
EPI2367248	HA	Madagascar	2022-Dec-01	EPI_ISL_16834447	A/Antananarivo/07303/2022	Institut Pasteur de Madagascar	Crick Worldwide Influenza Centre
EPI2367243	HA	Madagascar	2022-Nov-30	EPI_ISL_16834446	A/Antananarivo/07296/2022	Institut Pasteur de Madagascar	Crick Worldwide Influenza Centre
EPI2367235	HA	Madagascar	2022-Nov-30	EPI_ISL_16834444	A/Antananarivo/07294/2022	Institut Pasteur de Madagascar	Crick Worldwide Influenza Centre
EPI2367231	HA	Madagascar	2022-Nov-29	EPI_ISL_16834443	A/Antananarivo/07290/2022	Institut Pasteur de Madagascar	Crick Worldwide Influenza Centre
EPI2367228	HA	Madagascar	2022-Nov-21	EPI_ISL_16834441	A/Antananarivo/07210/2022	Institut Pasteur de Madagascar	Crick Worldwide Influenza Centre
EPI2367222	HA	Madagascar	2022-Nov-24	EPI_ISL_16834440	A/Antananarivo/07209/2022	Institut Pasteur de Madagascar	Crick Worldwide Influenza Centre
EPI2367219	HA	Madagascar	2022-Nov-22	EPI_ISL_16834439	A/Antananarivo/07077/2022	Institut Pasteur de Madagascar	Crick Worldwide Influenza Centre
EPI2367215	HA	Madagascar	2022-Oct-26	EPI_ISL_16834437	A/Antananarivo/06712/2022	Institut Pasteur de Madagascar	Crick Worldwide Influenza Centre
EPI2367210	HA	Madagascar	2022-Oct-26	EPI_ISL_16834436	A/Antananarivo/06711/2022	Institut Pasteur de Madagascar	Crick Worldwide Influenza Centre
EPI1846954	HA	Madagascar	2020-Feb-17	EPI_ISL_1034791	A/Toamasina/00806/2020	Institut Pasteur de Madagascar	Crick Worldwide Influenza Centre
EPI1846952	HA	Madagascar	2020-Jan-29	EPI_ISL_1034790	A/Toamasina/00357/2020	Institut Pasteur de Madagascar	Crick Worldwide Influenza Centre
EPI1846950	HA	Madagascar	2020-Jan-27	EPI_ISL_1034789	A/Toamasina/00354/2020	Institut Pasteur de Madagascar	Crick Worldwide Influenza Centre
EPI1846948	HA	Madagascar	2020-Jan-21	EPI_ISL_1034788	A/Toamasina/00293/2020	Institut Pasteur de Madagascar	Crick Worldwide Influenza Centre
EPI1846946	HA	Madagascar	2020-Jan-20	EPI_ISL_1034787	A/Toamasina/00292/2020	Institut Pasteur de Madagascar	Crick Worldwide Influenza Centre
EPI1846944	HA	Madagascar	2020-Jan-07	EPI_ISL_1034786	A/Toamasina/00138/2020	Institut Pasteur de Madagascar	Crick Worldwide Influenza Centre
EPI1846942	HA	Madagascar	2020-Jan-21	EPI_ISL_1034785	A/Nosy Be/00345/2020	Institut Pasteur de Madagascar	Crick Worldwide Influenza Centre
EPI1846940	HA	Madagascar	2020-Jan-13	EPI_ISL_1034784	A/Nosy Be/00228/2020	Institut Pasteur de Madagascar	Crick Worldwide Influenza Centre
EPI1846938	HA	Madagascar	2020-Jan-06	EPI_ISL_1034783	A/Nosy Be/00144/2020	Institut Pasteur de Madagascar	Crick Worldwide Influenza Centre
EPI1846935	HA	Madagascar	2020-Jan-02	EPI_ISL_1034782	A/Nosy Be/00037/2020	Institut Pasteur de Madagascar	Crick Worldwide Influenza Centre
EPI1846933	HA	Madagascar	2020-Feb-05	EPI_ISL_1034781	A/Mahajanga/00563/2020	Institut Pasteur de Madagascar	Crick Worldwide Influenza Centre
EPI1846931	HA	Madagascar	2020-Feb-11	EPI_ISL_1034780	A/Mahajanga/00562/2020	Institut Pasteur de Madagascar	Crick Worldwide Influenza Centre
EPI1689376	HA	Madagascar	2019-Dec-11	EPI_ISL_409934	A/Toamasina/7052/2019	Institut Pasteur de Madagascar	Crick Worldwide Influenza Centre
EPI1689374	HA	Madagascar	2019-Nov-28	EPI_ISL_409933	A/Toamasina/6838/2019	Institut Pasteur de Madagascar	Crick Worldwide Influenza Centre
EPI1689372	HA	Madagascar	2019-Oct-14	EPI_ISL_409932	A/Toamasina/5992/2019	Institut Pasteur de Madagascar	Crick Worldwide Influenza Centre
EPI2927335	HA	Madagascar	2023-Jan-23	EPI_ISL_18785958	A/Madagascar/356/2023	Institut Pasteur de Madagascar	Centers for Disease Control and Prevention
EPI2927149	HA	Madagascar	2023-Jan-23	EPI_ISL_18785934	A/Madagascar/357/2023	Institut Pasteur de Madagascar	Centers for Disease Control and Prevention
EPI2926926	HA	Madagascar	2023-Jan-24	EPI_ISL_18785900	A/Madagascar/268/2023	Institut Pasteur de Madagascar	Centers for Disease Control and Prevention
EPI2756997	HA	Madagascar	2023-May-24	EPI_ISL_18303950	A/Madagascar/1616/2023	Institut Pasteur de Madagascar	Centers for Disease Control and Prevention
EPI2756984	HA	Madagascar	2023-Jun-01	EPI_ISL_18303948	A/Madagascar/1657/2023	Institut Pasteur de Madagascar	Centers for Disease Control and Prevention
EPI2756976	HA	Madagascar	2023-May-15	EPI_ISL_18303947	A/Madagascar/6406/2023	Institut Pasteur de Madagascar	Centers for Disease Control and Prevention
EPI2756968	HA	Madagascar	2023-Jun-07	EPI_ISL_18303946	A/Madagascar/1736/2023	Institut Pasteur de Madagascar	Centers for Disease Control and Prevention
EPI2756960	HA	Madagascar	2023-Mar-20	EPI_ISL_18303945	A/Madagascar/807/2023	Institut Pasteur de Madagascar	Centers for Disease Control and Prevention
EPI2360607	HA	Madagascar	2022-Dec-20	EPI_ISL_16830518	A/Madagascar/7647/2022	Institut Pasteur de Madagascar	Centers for Disease Control and Prevention
EPI2360599	HA	Madagascar	2022-Nov-25	EPI_ISL_16830517	A/Madagascar/7306/2022	Institut Pasteur de Madagascar	Centers for Disease Control and Prevention
EPI2360593	HA	Madagascar	2022-Nov-29	EPI_ISL_16830516	A/Madagascar/7293/2022	Institut Pasteur de Madagascar	Centers for Disease Control and Prevention
EPI2360585	HA	Madagascar	2022-Nov-28	EPI_ISL_16830515	A/Madagascar/7283/2022	Institut Pasteur de Madagascar	Centers for Disease Control and Prevention
EPI2360577	HA	Madagascar	2022-Nov-24	EPI_ISL_16830514	A/Madagascar/7287/2022	Institut Pasteur de Madagascar	Centers for Disease Control and Prevention
EPI2360569	HA	Madagascar	2022-Nov-28	EPI_ISL_16830513	A/Madagascar/7405/2022	Institut Pasteur de Madagascar	Centers for Disease Control and Prevention
EPI2360562	HA	Madagascar	2022-Nov-28	EPI_ISL_16830512	A/Madagascar/7318/2022	Institut Pasteur de Madagascar	Centers for Disease Control and Prevention
EPI1849718	HA	Madagascar	2020-Jan-20	EPI_ISL_1180149	A/Madagascar/290/2020	Institut Pasteur de Madagascar	Centers for Disease Control and Prevention
EPI1849714	HA	Madagascar	2020-Feb-19	EPI_ISL_1180148	A/Madagascar/882/2020	Institut Pasteur de Madagascar	Centers for Disease Control and Prevention
EPI1849706	HA	Madagascar	2020-Jan-13	EPI_ISL_1180147	A/Madagascar/227/2020	Institut Pasteur de Madagascar	Centers for Disease Control and Prevention
EPI1849698	HA	Madagascar	2020-Jan-13	EPI_ISL_1180146	A/Madagascar/218/2020	Institut Pasteur de Madagascar	Centers for Disease Control and Prevention
EPI1849690	HA	Madagascar	2020-Feb-04	EPI_ISL_1180145	A/Madagascar/560/2020	Institut Pasteur de Madagascar	Centers for Disease Control and Prevention
EPI1705473	HA	Madagascar	2019-Sep-09	EPI_ISL_413806	A/Madagascar/5415/2019	Institut Pasteur de Madagascar	Centers for Disease Control and Prevention
EPI1705140	HA	Madagascar	2019-Sep-04	EPI_ISL_413763	A/Madagascar/5254/2019	Institut Pasteur de Madagascar	Centers for Disease Control and Prevention
EPI1705109	HA	Madagascar	2019-Aug-21	EPI_ISL_413758	A/Madagascar/4987/2019	Institut Pasteur de Madagascar	Centers for Disease Control and Prevention
EPI1705093	HA	Madagascar	2019-Aug-14	EPI_ISL_413756	A/Madagascar/4681/2019	Institut Pasteur de Madagascar	Centers for Disease Control and Prevention
EPI1703492	HA	Madagascar	2019-Sep-06	EPI_ISL_413350	A/Madagascar/5414/2019	Institut Pasteur de Madagascar	Centers for Disease Control and Prevention
EPI1703476	HA	Madagascar	2019-Sep-09	EPI_ISL_413348	A/Madagascar/5355/2019	Institut Pasteur de Madagascar	Centers for Disease Control and Prevention
EPI1703468	HA	Madagascar	2019-Sep-09	EPI_ISL_413347	A/Madagascar/5333/2019	Institut Pasteur de Madagascar	Centers for Disease Control and Prevention
EPI1546414	HA	Madagascar	2019-Feb-06	EPI_ISL_377818	A/Madagascar/888/2019	Institut Pasteur de Madagascar	Centers for Disease Control and Prevention
