# Supplementary material for: Comparative Analysis of the Evolutionary Dynamics of Seasonal Influenza Viruses in Madagascar Before and Since the Pandemic Period of COVID‐19
Source: Influenza Other Respir Viruses. 2025 May 7;19(5):e70110. doi: 10.1111/irv.70110 (PMC12058301; doi:10.1111/irv.70110)
Supplement: Supplementary file 3 — Data S3. Metadata of Malagasy strains A(H3N2) used in this study [file IRV-19-e70110-s002.xls]

## Sheet: Acknowledge Table
We gratefully acknowledge the authors, originating and submitting laboratories of the sequences from GISAID’s EpiFlu™ Database on which this research is based. The list is detailed below.
All submitters of data may be contacted directly via www.gisaid.org
Segment ID	Segment	Country	Collection date	Isolate-ID	Isolate name	Originating Lab	Submitting Lab	Authors
EPI3104281	HA	Madagascar	2023-Oct-03	EPI_ISL_18962740	A/Antsirabe/02539/2023	Institut Pasteur de Madagascar	Crick Worldwide Influenza Centre
EPI3104274	HA	Madagascar	2023-Oct-06	EPI_ISL_18962739	A/Antsirabe/02542/2023	Institut Pasteur de Madagascar	Crick Worldwide Influenza Centre
EPI3103254	HA	Madagascar	2023-Oct-11	EPI_ISL_18962602	A/Manandona/02584/2023	Institut Pasteur de Madagascar	Crick Worldwide Influenza Centre
EPI3103247	HA	Madagascar	2023-Oct-19	EPI_ISL_18962601	A/Antananarivo/02641/2023	Institut Pasteur de Madagascar	Crick Worldwide Influenza Centre
EPI3103240	HA	Madagascar	2023-Oct-23	EPI_ISL_18962600	A/Antananarivo/02654/2023	Institut Pasteur de Madagascar	Crick Worldwide Influenza Centre
EPI3103233	HA	Madagascar	2023-Oct-25	EPI_ISL_18962599	A/Antananarivo/02680/2023	Institut Pasteur de Madagascar	Crick Worldwide Influenza Centre
EPI3103225	HA	Madagascar	2023-Oct-27	EPI_ISL_18962598	A/Toamasina/03060/2023	Institut Pasteur de Madagascar	Crick Worldwide Influenza Centre
EPI3103218	HA	Madagascar	2023-Oct-30	EPI_ISL_18962597	A/Antananarivo/02699/2023	Institut Pasteur de Madagascar	Crick Worldwide Influenza Centre
EPI3103210	HA	Madagascar	2023-Oct-31	EPI_ISL_18962596	A/Antananarivo/02702/2023	Institut Pasteur de Madagascar	Crick Worldwide Influenza Centre
EPI3103203	HA	Madagascar	2023-Oct-31	EPI_ISL_18962595	A/Antsirabe/02735/2023	Institut Pasteur de Madagascar	Crick Worldwide Influenza Centre
EPI3103196	HA	Madagascar	2023-Nov-06	EPI_ISL_18962594	A/Antananarivo/02748/2023	Institut Pasteur de Madagascar	Crick Worldwide Influenza Centre
EPI3103189	HA	Madagascar	2023-Nov-06	EPI_ISL_18962593	A/Antananarivo/02757/2023	Institut Pasteur de Madagascar	Crick Worldwide Influenza Centre
EPI3103181	HA	Madagascar	2023-Nov-07	EPI_ISL_18962592	A/Toamasina/02808/2023	Institut Pasteur de Madagascar	Crick Worldwide Influenza Centre
EPI3103174	HA	Madagascar	2023-Nov-10	EPI_ISL_18962591	A/Toamasina/02992/2023	Institut Pasteur de Madagascar	Crick Worldwide Influenza Centre
EPI3103167	HA	Madagascar	2023-Nov-14	EPI_ISL_18962590	A/Antananarivo/02860/2023	Institut Pasteur de Madagascar	Crick Worldwide Influenza Centre
EPI3103159	HA	Madagascar	2023-Nov-14	EPI_ISL_18962589	A/Toliary/02885/2023	Institut Pasteur de Madagascar	Crick Worldwide Influenza Centre
EPI3103153	HA	Madagascar	2023-Nov-14	EPI_ISL_18962588	A/Antananarivo/02915/2023	Institut Pasteur de Madagascar	Crick Worldwide Influenza Centre
EPI3103146	HA	Madagascar	2023-Nov-15	EPI_ISL_18962587	A/Antananarivo/84305/2023	Institut Pasteur de Madagascar	Crick Worldwide Influenza Centre
EPI3103026	HA	Madagascar	2023-Nov-18	EPI_ISL_18962570	A/Toamasina/02991/2023	Institut Pasteur de Madagascar	Crick Worldwide Influenza Centre
EPI3103018	HA	Madagascar	2023-Nov-19	EPI_ISL_18962569	A/Sainte Marie/03340/2023	Institut Pasteur de Madagascar	Crick Worldwide Influenza Centre
EPI3103011	HA	Madagascar	2023-Nov-20	EPI_ISL_18962568	A/Antsohihy/02971/2023	Institut Pasteur de Madagascar	Crick Worldwide Influenza Centre
EPI3103004	HA	Madagascar	2023-Nov-20	EPI_ISL_18962567	A/Toamasina/02989/2023	Institut Pasteur de Madagascar	Crick Worldwide Influenza Centre
EPI3102996	HA	Madagascar	2023-Nov-21	EPI_ISL_18962566	A/Antsohihy/02969/2023	Institut Pasteur de Madagascar	Crick Worldwide Influenza Centre
EPI3102989	HA	Madagascar	2023-Nov-21	EPI_ISL_18962565	A/Mahajanga/03016/2023	Institut Pasteur de Madagascar	Crick Worldwide Influenza Centre
EPI3102981	HA	Madagascar	2023-Nov-23	EPI_ISL_18962564	A/Toliary/03036/2023	Institut Pasteur de Madagascar	Crick Worldwide Influenza Centre
EPI3102973	HA	Madagascar	2023-Nov-23	EPI_ISL_18962563	A/Sainte Marie/03342/2023	Institut Pasteur de Madagascar	Crick Worldwide Influenza Centre
EPI3102967	HA	Madagascar	2023-Nov-24	EPI_ISL_18962562	A/Antananarivo/02981/2023	Institut Pasteur de Madagascar	Crick Worldwide Influenza Centre
EPI3102960	HA	Madagascar	2023-Nov-28	EPI_ISL_18962561	A/Toamasina/03143/2023	Institut Pasteur de Madagascar	Crick Worldwide Influenza Centre
EPI3102953	HA	Madagascar	2023-Nov-30	EPI_ISL_18962560	A/Toliary/03152/2023	Institut Pasteur de Madagascar	Crick Worldwide Influenza Centre
EPI3102945	HA	Madagascar	2023-Dec-01	EPI_ISL_18962559	A/Toamasina/03219/2023	Institut Pasteur de Madagascar	Crick Worldwide Influenza Centre
EPI3102938	HA	Madagascar	2023-Dec-01	EPI_ISL_18962558	A/Toamasina/03221/2023	Institut Pasteur de Madagascar	Crick Worldwide Influenza Centre
EPI3102930	HA	Madagascar	2023-Dec-05	EPI_ISL_18962557	A/Antsohihy/03201/2023	Institut Pasteur de Madagascar	Crick Worldwide Influenza Centre
EPI3102922	HA	Madagascar	2023-Dec-06	EPI_ISL_18962556	A/Manandona/03215/2023	Institut Pasteur de Madagascar	Crick Worldwide Influenza Centre
EPI3102915	HA	Madagascar	2023-Dec-08	EPI_ISL_18962555	A/Antananarivo/03253/2023	Institut Pasteur de Madagascar	Crick Worldwide Influenza Centre
EPI3102907	HA	Madagascar	2023-Dec-14	EPI_ISL_18962554	A/Toamasina/03297/2023	Institut Pasteur de Madagascar	Crick Worldwide Influenza Centre
EPI3102900	HA	Madagascar	2023-Dec-15	EPI_ISL_18962553	A/Antananarivo/03308/2023	Institut Pasteur de Madagascar	Crick Worldwide Influenza Centre
EPI3102892	HA	Madagascar	2023-Dec-20	EPI_ISL_18962552	A/Antananarivo/03371/2023	Institut Pasteur de Madagascar	Crick Worldwide Influenza Centre
EPI3102885	HA	Madagascar	2023-Dec-28	EPI_ISL_18962551	A/Manandona/03462/2023	Institut Pasteur de Madagascar	Crick Worldwide Influenza Centre
EPI3102786	HA	Madagascar	2023-Dec-11	EPI_ISL_18962537	A/Toliary/03345/2023	Institut Pasteur de Madagascar	Crick Worldwide Influenza Centre
EPI3102718	HA	Madagascar	2023-Oct-25	EPI_ISL_18962527	A/Antananarivo/02681/2023	Institut Pasteur de Madagascar	Crick Worldwide Influenza Centre
EPI3102713	HA	Madagascar	2023-Dec-14	EPI_ISL_18962526	A/Antananarivo/03320/2023	Institut Pasteur de Madagascar	Crick Worldwide Influenza Centre
EPI3102274	HA	Madagascar	2023-Nov-13	EPI_ISL_18962464	A/Antananarivo/02821/2023	Institut Pasteur de Madagascar	Crick Worldwide Influenza Centre
EPI3102273	HA	Madagascar	2023-Nov-17	EPI_ISL_18962463	A/Toamasina/02944/2023	Institut Pasteur de Madagascar	Crick Worldwide Influenza Centre
EPI2134697	HA	Madagascar	2022-May-04	EPI_ISL_14653691	A/Toliary/03921/2022	Institut Pasteur de Madagascar	Crick Worldwide Influenza Centre
EPI2134695	HA	Madagascar	2022-Mar-25	EPI_ISL_14653685	A/Toliary/03324/2022	Institut Pasteur de Madagascar	Crick Worldwide Influenza Centre
EPI2134693	HA	Madagascar	2022-Apr-19	EPI_ISL_14653679	A/Toamasina/03761/2022	Institut Pasteur de Madagascar	Crick Worldwide Influenza Centre
EPI2134687	HA	Madagascar	2022-Apr-13	EPI_ISL_14653661	A/Nosy Be/03654/2022	Institut Pasteur de Madagascar	Crick Worldwide Influenza Centre
EPI2134685	HA	Madagascar	2022-Apr-11	EPI_ISL_14653654	A/Nosy Be/03652/2022	Institut Pasteur de Madagascar	Crick Worldwide Influenza Centre
EPI2134683	HA	Madagascar	2022-Mar-28	EPI_ISL_14653648	A/Nosy Be/03427/2022	Institut Pasteur de Madagascar	Crick Worldwide Influenza Centre
EPI2134681	HA	Madagascar	2022-Mar-21	EPI_ISL_14653642	A/Nosy Be/03317/2022	Institut Pasteur de Madagascar	Crick Worldwide Influenza Centre
EPI2134649	HA	Madagascar	2022-Mar-23	EPI_ISL_14653542	A/Fianarantsoa/03290/2022	Institut Pasteur de Madagascar	Crick Worldwide Influenza Centre
EPI2134647	HA	Madagascar	2022-Mar-09	EPI_ISL_14653536	A/Fianarantsoa/03056/2022	Institut Pasteur de Madagascar	Crick Worldwide Influenza Centre
EPI2134641	HA	Madagascar	2022-May-12	EPI_ISL_14653518	A/Antsirabe/03981/2022	Institut Pasteur de Madagascar	Crick Worldwide Influenza Centre
EPI2134639	HA	Madagascar	2022-Apr-26	EPI_ISL_14653512	A/Antsirabe/03801/2022	Institut Pasteur de Madagascar	Crick Worldwide Influenza Centre
EPI2134637	HA	Madagascar	2022-Apr-26	EPI_ISL_14653509	A/Antsirabe/03799/2022	Institut Pasteur de Madagascar	Crick Worldwide Influenza Centre
EPI2134635	HA	Madagascar	2022-Apr-22	EPI_ISL_14653508	A/Antsirabe/03715/2022	Institut Pasteur de Madagascar	Crick Worldwide Influenza Centre
EPI2134633	HA	Madagascar	2022-Apr-20	EPI_ISL_14653507	A/Antsirabe/03713/2022	Institut Pasteur de Madagascar	Crick Worldwide Influenza Centre
EPI2134631	HA	Madagascar	2022-Apr-20	EPI_ISL_14653506	A/Antsirabe/03712/2022	Institut Pasteur de Madagascar	Crick Worldwide Influenza Centre
EPI2134629	HA	Madagascar	2022-Mar-31	EPI_ISL_14653504	A/Antsirabe/03366/2022	Institut Pasteur de Madagascar	Crick Worldwide Influenza Centre
EPI2134628	HA	Madagascar	2022-Jun-10	EPI_ISL_14653500	A/Antananarivo/50367/2022	Institut Pasteur de Madagascar	Crick Worldwide Influenza Centre
EPI2134626	HA	Madagascar	2022-Apr-22	EPI_ISL_14653494	A/Antananarivo/50331/2022	Institut Pasteur de Madagascar	Crick Worldwide Influenza Centre
EPI2134624	HA	Madagascar	2022-Jun-30	EPI_ISL_14653487	A/Antananarivo/05015/2022	Institut Pasteur de Madagascar	Crick Worldwide Influenza Centre
EPI2134622	HA	Madagascar	2022-Jun-21	EPI_ISL_14653481	A/Antananarivo/04686/2022	Institut Pasteur de Madagascar	Crick Worldwide Influenza Centre
EPI2134620	HA	Madagascar	2022-Jun-15	EPI_ISL_14653474	A/Antananarivo/04653/2022	Institut Pasteur de Madagascar	Crick Worldwide Influenza Centre
EPI2134618	HA	Madagascar	2022-Jun-16	EPI_ISL_14653468	A/Antananarivo/04650/2022	Institut Pasteur de Madagascar	Crick Worldwide Influenza Centre
EPI2134616	HA	Madagascar	2022-May-17	EPI_ISL_14653462	A/Antananarivo/04020/2022	Institut Pasteur de Madagascar	Crick Worldwide Influenza Centre
EPI2134614	HA	Madagascar	2022-May-03	EPI_ISL_14653457	A/Antananarivo/03835/2022	Institut Pasteur de Madagascar	Crick Worldwide Influenza Centre
EPI2134612	HA	Madagascar	2022-May-03	EPI_ISL_14653450	A/Antananarivo/03834/2022	Institut Pasteur de Madagascar	Crick Worldwide Influenza Centre
EPI2134611	HA	Madagascar	2022-Apr-15	EPI_ISL_14653446	A/Antananarivo/03605/2022	Institut Pasteur de Madagascar	Crick Worldwide Influenza Centre
EPI2134609	HA	Madagascar	2022-Apr-15	EPI_ISL_14653440	A/Antananarivo/03601/2022	Institut Pasteur de Madagascar	Crick Worldwide Influenza Centre
EPI2134607	HA	Madagascar	2022-Apr-12	EPI_ISL_14653433	A/Antananarivo/03565/2022	Institut Pasteur de Madagascar	Crick Worldwide Influenza Centre
EPI1970524	HA	Madagascar	2021-Dec-10	EPI_ISL_9401976	A/Mahajanga/13264/2021	Institut Pasteur de Madagascar	Crick Worldwide Influenza Centre
EPI1970522	HA	Madagascar	2021-Dec-06	EPI_ISL_9401975	A/Nosy Be/13359/2021	Institut Pasteur de Madagascar	Crick Worldwide Influenza Centre
EPI1970520	HA	Madagascar	2021-Dec-06	EPI_ISL_9401974	A/Nosy Be/13357/2021	Institut Pasteur de Madagascar	Crick Worldwide Influenza Centre
EPI1970518	HA	Madagascar	2021-Nov-25	EPI_ISL_9401973	A/Mahajanga/12604/2021	Institut Pasteur de Madagascar	Crick Worldwide Influenza Centre
EPI1970516	HA	Madagascar	2021-Nov-18	EPI_ISL_9401972	A/Mahajanga/12520/2021	Institut Pasteur de Madagascar	Crick Worldwide Influenza Centre
EPI1965309	HA	Madagascar	2021-Dec-15	EPI_ISL_9140491	A/Toamasina/13669/2021	Institut Pasteur de Madagascar	Crick Worldwide Influenza Centre
EPI1965298	HA	Madagascar	2021-Dec-15	EPI_ISL_9140478	A/Mahajanga/13666/2021	Institut Pasteur de Madagascar	Crick Worldwide Influenza Centre
EPI1574949	HA	Madagascar	2019-Apr-17	EPI_ISL_387028	A/Fianarantsoa/2504/2019	Institut Pasteur de Madagascar	Crick Worldwide Influenza Centre
EPI1574935	HA	Madagascar	2019-May-06	EPI_ISL_387021	A/Antsirabe/3036/2019	Institut Pasteur de Madagascar	Crick Worldwide Influenza Centre
EPI1574933	HA	Madagascar	2019-Apr-23	EPI_ISL_387020	A/Antsirabe/2643/2019	Institut Pasteur de Madagascar	Crick Worldwide Influenza Centre
EPI1574931	HA	Madagascar	2019-Apr-15	EPI_ISL_387019	A/Antsirabe/2502/2019	Institut Pasteur de Madagascar	Crick Worldwide Influenza Centre
EPI2544066	HA	Madagascar	2022-Mar-03	EPI_ISL_17625805	A/Madagascar/2949/2022	Institut Pasteur de Madagascar	Centers for Disease Control and Prevention
EPI2544058	HA	Madagascar	2022-Apr-04	EPI_ISL_17625804	A/Madagascar/3505/2022	Institut Pasteur de Madagascar	Centers for Disease Control and Prevention
EPI2370140	HA	Madagascar	2022-Apr-07	EPI_ISL_16836306	A/Madagascar/3556/2022	Institut Pasteur de Madagascar	Centers for Disease Control and Prevention
EPI2370079	HA	Madagascar	2022-Apr-19	EPI_ISL_16836224	A/Madagascar/3761/2022	Institut Pasteur de Madagascar	Centers for Disease Control and Prevention
EPI2370070	HA	Madagascar	2022-Apr-11	EPI_ISL_16836214	A/Madagascar/3750/2022	Institut Pasteur de Madagascar	Centers for Disease Control and Prevention
EPI2369961	HA	Madagascar	2022-Apr-15	EPI_ISL_16836074	A/Madagascar/3601/2022	Institut Pasteur de Madagascar	Centers for Disease Control and Prevention
EPI2369499	HA	Madagascar	2022-May-09	EPI_ISL_16835633	A/Madagascar/3926/2022	Institut Pasteur de Madagascar	Centers for Disease Control and Prevention
EPI2368086	HA	Madagascar	2022-Mar-15	EPI_ISL_16834695	A/Madagascar/3202/2022	Institut Pasteur de Madagascar	Centers for Disease Control and Prevention
EPI2366563	HA	Madagascar	2022-Mar-09	EPI_ISL_16834339	A/Madagascar/3052/2022	Institut Pasteur de Madagascar	Centers for Disease Control and Prevention
EPI2366554	HA	Madagascar	2022-Feb-02	EPI_ISL_16834337	A/Madagascar/2040/2022	Institut Pasteur de Madagascar	Centers for Disease Control and Prevention
EPI2366545	HA	Madagascar	2022-Mar-03	EPI_ISL_16834336	A/Madagascar/2881/2022	Institut Pasteur de Madagascar	Centers for Disease Control and Prevention
EPI2366536	HA	Madagascar	2022-Feb-16	EPI_ISL_16834334	A/Madagascar/2597/2022	Institut Pasteur de Madagascar	Centers for Disease Control and Prevention
EPI2366528	HA	Madagascar	2022-Jan-24	EPI_ISL_16834332	A/Madagascar/1646/2022	Institut Pasteur de Madagascar	Centers for Disease Control and Prevention
EPI2158206	HA	Madagascar	2022-Mar-31	EPI_ISL_14863087	A/Madagascar/3363/2022	Institut Pasteur de Madagascar	Centers for Disease Control and Prevention
EPI2157605	HA	Madagascar	2022-Apr-04	EPI_ISL_14862569	A/Madagascar/3505/2022	Institut Pasteur de Madagascar	Centers for Disease Control and Prevention
EPI2136255	HA	Madagascar	2022-Feb-25	EPI_ISL_14727222	A/Madagascar/2774/2022	Institut Pasteur de Madagascar	Centers for Disease Control and Prevention
EPI2136247	HA	Madagascar	2022-Jan-12	EPI_ISL_14727221	A/Madagascar/798/2022	Institut Pasteur de Madagascar	Centers for Disease Control and Prevention
EPI2136231	HA	Madagascar	2022-Jan-10	EPI_ISL_14727219	A/Madagascar/796/2022	Institut Pasteur de Madagascar	Centers for Disease Control and Prevention
EPI2136210	HA	Madagascar	2022-Jan-10	EPI_ISL_14727216	A/Madagascar/837/2022	Institut Pasteur de Madagascar	Centers for Disease Control and Prevention
EPI2136202	HA	Madagascar	2022-Mar-09	EPI_ISL_14727215	A/Madagascar/3049/2022	Institut Pasteur de Madagascar	Centers for Disease Control and Prevention
EPI2136186	HA	Madagascar	2022-Mar-21	EPI_ISL_14727213	A/Madagascar/3322/2022	Institut Pasteur de Madagascar	Centers for Disease Control and Prevention
EPI2136178	HA	Madagascar	2022-Jan-03	EPI_ISL_14727212	A/Madagascar/578/2022	Institut Pasteur de Madagascar	Centers for Disease Control and Prevention
EPI2136170	HA	Madagascar	2022-Jan-01	EPI_ISL_14727211	A/Madagascar/567/2022	Institut Pasteur de Madagascar	Centers for Disease Control and Prevention
EPI2136162	HA	Madagascar	2022-Jan-26	EPI_ISL_14727210	A/Madagascar/1624/2022	Institut Pasteur de Madagascar	Centers for Disease Control and Prevention
EPI2136154	HA	Madagascar	2022-Feb-23	EPI_ISL_14727209	A/Madagascar/2728/2022	Institut Pasteur de Madagascar	Centers for Disease Control and Prevention
EPI2136146	HA	Madagascar	2022-Feb-21	EPI_ISL_14727208	A/Madagascar/2829/2022	Institut Pasteur de Madagascar	Centers for Disease Control and Prevention
EPI2136130	HA	Madagascar	2022-Mar-03	EPI_ISL_14727206	A/Madagascar/2949/2022	Institut Pasteur de Madagascar	Centers for Disease Control and Prevention
EPI2036840	HA	Madagascar	2021-Dec-28	EPI_ISL_12710465	A/Madagascar/4813/2021	Institut Pasteur de Madagascar	Centers for Disease Control and Prevention
EPI2036833	HA	Madagascar	2021-Dec-02	EPI_ISL_12710464	A/Madagascar/3000/2021	Institut Pasteur de Madagascar	Centers for Disease Control and Prevention
EPI2036825	HA	Madagascar	2021-Dec-13	EPI_ISL_12710462	A/Madagascar/4126/2021	Institut Pasteur de Madagascar	Centers for Disease Control and Prevention
EPI2036799	HA	Madagascar	2021-Dec-07	EPI_ISL_12710458	A/Madagascar/3046/2021	Institut Pasteur de Madagascar	Centers for Disease Control and Prevention
EPI2036775	HA	Madagascar	2021-Dec-07	EPI_ISL_12710455	A/Madagascar/3048/2021	Institut Pasteur de Madagascar	Centers for Disease Control and Prevention
EPI2036759	HA	Madagascar	2021-Dec-02	EPI_ISL_12710453	A/Madagascar/2996/2021	Institut Pasteur de Madagascar	Centers for Disease Control and Prevention
EPI2036735	HA	Madagascar	2021-Dec-10	EPI_ISL_12710450	A/Madagascar/3261/2021	Institut Pasteur de Madagascar	Centers for Disease Control and Prevention
EPI2036719	HA	Madagascar	2021-Dec-07	EPI_ISL_12710448	A/Madagascar/3045/2021	Institut Pasteur de Madagascar	Centers for Disease Control and Prevention
EPI2036711	HA	Madagascar	2021-Dec-06	EPI_ISL_12710447	A/Madagascar/2994/2021	Institut Pasteur de Madagascar	Centers for Disease Control and Prevention
EPI2036695	HA	Madagascar	2021-Dec-02	EPI_ISL_12710445	A/Madagascar/2997/2021	Institut Pasteur de Madagascar	Centers for Disease Control and Prevention
EPI2036689	HA	Madagascar	2021-Dec-09	EPI_ISL_12710444	A/Madagascar/3257/2021	Institut Pasteur de Madagascar	Centers for Disease Control and Prevention
EPI2036681	HA	Madagascar	2021-Dec-27	EPI_ISL_12710443	A/Madagascar/4809/2021	Institut Pasteur de Madagascar	Centers for Disease Control and Prevention
EPI2036673	HA	Madagascar	2021-Dec-10	EPI_ISL_12710442	A/Madagascar/3263/2021	Institut Pasteur de Madagascar	Centers for Disease Control and Prevention
EPI1547088	HA	Madagascar	2019-Feb-26	EPI_ISL_377904	A/Madagascar/326/2019	Institut Pasteur de Madagascar	Centers for Disease Control and Prevention
EPI1547080	HA	Madagascar	2019-Mar-16	EPI_ISL_377903	A/Madagascar/657/2019	Institut Pasteur de Madagascar	Centers for Disease Control and Prevention
EPI1547072	HA	Madagascar	2019-Jan-09	EPI_ISL_377902	A/Madagascar/224/2019	Institut Pasteur de Madagascar	Centers for Disease Control and Prevention
EPI1547064	HA	Madagascar	2019-Jan-23	EPI_ISL_377901	A/Madagascar/617/2019	Institut Pasteur de Madagascar	Centers for Disease Control and Prevention
EPI1547056	HA	Madagascar	2019-Feb-04	EPI_ISL_377900	A/Madagascar/889/2019	Institut Pasteur de Madagascar	Centers for Disease Control and Prevention
EPI1547048	HA	Madagascar	2019-Jan-07	EPI_ISL_377899	A/Madagascar/145/2019	Institut Pasteur de Madagascar	Centers for Disease Control and Prevention
