# Supplementary material for: Comparative Analysis of the Evolutionary Dynamics of Seasonal Influenza Viruses in Madagascar Before and Since the Pandemic Period of COVID‐19
Source: Influenza Other Respir Viruses. 2025 May 7;19(5):e70110. doi: 10.1111/irv.70110 (PMC12058301; doi:10.1111/irv.70110)
Supplement: Supplementary file 4 — Data S4. Metadata of Malagasy strains B/Victoria used in this study [file IRV-19-e70110-s001.xls]

## Sheet: Acknowledge Table
We gratefully acknowledge the authors, originating and submitting laboratories of the sequences from GISAID’s EpiFlu™ Database on which this research is based. The list is detailed below.
All submitters of data may be contacted directly via www.gisaid.org
Segment ID	Segment	Country	Collection date	Isolate-ID	Isolate name	Originating Lab	Submitting Lab	Authors
EPI3104259	HA	Madagascar	2023-Nov-14	EPI_ISL_18962737	B/Antananarivo/02843/2023	Institut Pasteur de Madagascar	Crick Worldwide Influenza Centre
EPI3104251	HA	Madagascar	2023-Dec-11	EPI_ISL_18962736	B/Antananarivo/03264/2023	Institut Pasteur de Madagascar	Crick Worldwide Influenza Centre
EPI3104230	HA	Madagascar	2023-Sep-28	EPI_ISL_18962733	B/Antananarivo/02502/2023	Institut Pasteur de Madagascar	Crick Worldwide Influenza Centre
EPI3104222	HA	Madagascar	2023-Sep-30	EPI_ISL_18962732	B/Antananarivo/02503/2023	Institut Pasteur de Madagascar	Crick Worldwide Influenza Centre
EPI3104214	HA	Madagascar	2023-Oct-10	EPI_ISL_18962731	B/Antananarivo/02570/2023	Institut Pasteur de Madagascar	Crick Worldwide Influenza Centre
EPI3104206	HA	Madagascar	2023-Oct-11	EPI_ISL_18962730	B/Antananarivo/02575/2023	Institut Pasteur de Madagascar	Crick Worldwide Influenza Centre
EPI3104198	HA	Madagascar	2023-Oct-12	EPI_ISL_18962729	B/Antananarivo/02577/2023	Institut Pasteur de Madagascar	Crick Worldwide Influenza Centre
EPI3104190	HA	Madagascar	2023-Oct-16	EPI_ISL_18962728	B/Mahajanga/02635/2023	Institut Pasteur de Madagascar	Crick Worldwide Influenza Centre
EPI3104184	HA	Madagascar	2023-Oct-18	EPI_ISL_18962727	B/Antsirabe/02649/2023	Institut Pasteur de Madagascar	Crick Worldwide Influenza Centre
EPI3104176	HA	Madagascar	2023-Oct-20	EPI_ISL_18962726	B/Antananarivo/02647/2023	Institut Pasteur de Madagascar	Crick Worldwide Influenza Centre
EPI3104168	HA	Madagascar	2023-Oct-24	EPI_ISL_18962725	B/Antsirabe/02689/2023	Institut Pasteur de Madagascar	Crick Worldwide Influenza Centre
EPI3104160	HA	Madagascar	2023-Oct-26	EPI_ISL_18962724	B/Antsirabe/02693/2023	Institut Pasteur de Madagascar	Crick Worldwide Influenza Centre
EPI3104152	HA	Madagascar	2023-Nov-08	EPI_ISL_18962723	B/Antsirabe/02801/2023	Institut Pasteur de Madagascar	Crick Worldwide Influenza Centre
EPI2721665	HA	Madagascar	2023-Jun-07	EPI_ISL_18167596	B/Antananarivo/01738/2023	Institut Pasteur de Madagascar	Crick Worldwide Influenza Centre
EPI2721663	HA	Madagascar	2023-Jun-27	EPI_ISL_18167595	B/Antananarivo/40656/2023	Institut Pasteur de Madagascar	Crick Worldwide Influenza Centre
EPI2721659	HA	Madagascar	2023-Jun-08	EPI_ISL_18167593	B/Antananarivo/01750/2023	Institut Pasteur de Madagascar	Crick Worldwide Influenza Centre
EPI2721657	HA	Madagascar	2023-Jun-12	EPI_ISL_18167592	B/Antananarivo/01767/2023	Institut Pasteur de Madagascar	Crick Worldwide Influenza Centre
EPI2721655	HA	Madagascar	2023-Jun-13	EPI_ISL_18167591	B/Antananarivo/01778/2023	Institut Pasteur de Madagascar	Crick Worldwide Influenza Centre
EPI2721653	HA	Madagascar	2023-Jun-14	EPI_ISL_18167590	B/Moramanga/01789/2023	Institut Pasteur de Madagascar	Crick Worldwide Influenza Centre
EPI2721651	HA	Madagascar	2023-Jun-14	EPI_ISL_18167589	B/Antananarivo/01799/2023	Institut Pasteur de Madagascar	Crick Worldwide Influenza Centre
EPI2721649	HA	Madagascar	2023-Jun-06	EPI_ISL_18167588	B/Antananarivo/50041/2023	Institut Pasteur de Madagascar	Crick Worldwide Influenza Centre
EPI2721647	HA	Madagascar	2023-Jun-19	EPI_ISL_18167587	B/Tsiroanomandidy/01848/2023	Institut Pasteur de Madagascar	Crick Worldwide Influenza Centre
EPI2721645	HA	Madagascar	2023-Jun-01	EPI_ISL_18167586	B/Antananarivo/01691/2023	Institut Pasteur de Madagascar	Crick Worldwide Influenza Centre
EPI2721644	HA	Madagascar	2023-Jul-03	EPI_ISL_18167585	B/Fianarantsoa/01942/2023	Institut Pasteur de Madagascar	Crick Worldwide Influenza Centre
EPI2721633	HA	Madagascar	2023-Jun-14	EPI_ISL_18167579	B/Antsirabe/01813/2023	Institut Pasteur de Madagascar	Crick Worldwide Influenza Centre
EPI2721631	HA	Madagascar	2023-May-08	EPI_ISL_18167578	B/Sainte Marie/01377/2023	Institut Pasteur de Madagascar	Crick Worldwide Influenza Centre
EPI2721629	HA	Madagascar	2023-Apr-18	EPI_ISL_18167577	B/Toamasina/01303/2023	Institut Pasteur de Madagascar	Crick Worldwide Influenza Centre
EPI2721627	HA	Madagascar	2023-Apr-24	EPI_ISL_18167576	B/Toamasina/01248/2023	Institut Pasteur de Madagascar	Crick Worldwide Influenza Centre
EPI2721625	HA	Madagascar	2023-Apr-24	EPI_ISL_18167575	B/Toliary/01283/2023	Institut Pasteur de Madagascar	Crick Worldwide Influenza Centre
EPI2721623	HA	Madagascar	2023-Apr-25	EPI_ISL_18167574	B/Toamasina/01249/2023	Institut Pasteur de Madagascar	Crick Worldwide Influenza Centre
EPI2721621	HA	Madagascar	2023-Apr-25	EPI_ISL_18167573	B/Toliary/01284/2023	Institut Pasteur de Madagascar	Crick Worldwide Influenza Centre
EPI2721619	HA	Madagascar	2023-Apr-25	EPI_ISL_18167572	B/Toliary/01285/2023	Institut Pasteur de Madagascar	Crick Worldwide Influenza Centre
EPI2721617	HA	Madagascar	2023-May-04	EPI_ISL_18167571	B/Toamasina/01420/2023	Institut Pasteur de Madagascar	Crick Worldwide Influenza Centre
EPI2721613	HA	Madagascar	2023-May-15	EPI_ISL_18167569	B/Toliary/01565/2023	Institut Pasteur de Madagascar	Crick Worldwide Influenza Centre
EPI2721611	HA	Madagascar	2023-May-22	EPI_ISL_18167568	B/Toliary/01641/2023	Institut Pasteur de Madagascar	Crick Worldwide Influenza Centre
EPI2721610	HA	Madagascar	2023-May-30	EPI_ISL_18167567	B/Antananarivo/01669/2023	Institut Pasteur de Madagascar	Crick Worldwide Influenza Centre
EPI2721608	HA	Madagascar	2023-May-31	EPI_ISL_18167566	B/Antananarivo/50039/2023	Institut Pasteur de Madagascar	Crick Worldwide Influenza Centre
EPI2721606	HA	Madagascar	2023-Jun-01	EPI_ISL_18167565	B/Fianarantsoa/01687/2023	Institut Pasteur de Madagascar	Crick Worldwide Influenza Centre
EPI2721604	HA	Madagascar	2023-Apr-29	EPI_ISL_18167564	B/Moramanga/01306/2023	Institut Pasteur de Madagascar	Crick Worldwide Influenza Centre
EPI2360208	HA	Madagascar	2022-Sep-06	EPI_ISL_16830290	B/Toliary/06207/2022	Institut Pasteur de Madagascar	Crick Worldwide Influenza Centre
EPI2360206	HA	Madagascar	2022-Sep-08	EPI_ISL_16830288	B/Toamasina/06242/2022	Institut Pasteur de Madagascar	Crick Worldwide Influenza Centre
EPI2360204	HA	Madagascar	2022-Sep-12	EPI_ISL_16830287	B/Nosy Be/06286/2022	Institut Pasteur de Madagascar	Crick Worldwide Influenza Centre
EPI2360203	HA	Madagascar	2022-Sep-13	EPI_ISL_16830286	B/Fianarantsoa/06211/2022	Institut Pasteur de Madagascar	Crick Worldwide Influenza Centre
EPI2360201	HA	Madagascar	2022-Sep-15	EPI_ISL_16830285	B/Antsirabe/06255/2022	Institut Pasteur de Madagascar	Crick Worldwide Influenza Centre
EPI2360200	HA	Madagascar	2022-Oct-03	EPI_ISL_16830284	B/Antananarivo/06396/2022	Institut Pasteur de Madagascar	Crick Worldwide Influenza Centre
EPI2360198	HA	Madagascar	2022-Oct-09	EPI_ISL_16830283	B/Mahajanga/06504/2022	Institut Pasteur de Madagascar	Crick Worldwide Influenza Centre
EPI2360196	HA	Madagascar	2022-Oct-10	EPI_ISL_16830282	B/Antsirabe/06529/2022	Institut Pasteur de Madagascar	Crick Worldwide Influenza Centre
EPI2360193	HA	Madagascar	2022-Oct-25	EPI_ISL_16830281	B/Toliary/06773/2022	Institut Pasteur de Madagascar	Crick Worldwide Influenza Centre
EPI2360191	HA	Madagascar	2022-Oct-27	EPI_ISL_16830279	B/Antsirabe/06738/2022	Institut Pasteur de Madagascar	Crick Worldwide Influenza Centre
EPI2360188	HA	Madagascar	2022-Nov-04	EPI_ISL_16830278	B/Morondava/06907/2022	Institut Pasteur de Madagascar	Crick Worldwide Influenza Centre
EPI2360184	HA	Madagascar	2022-Nov-21	EPI_ISL_16830274	B/Morondava/07092/2022	Institut Pasteur de Madagascar	Crick Worldwide Influenza Centre
EPI2360182	HA	Madagascar	2022-Dec-02	EPI_ISL_16830273	B/Morondava/07368/2022	Institut Pasteur de Madagascar	Crick Worldwide Influenza Centre
EPI2360181	HA	Madagascar	2022-Dec-12	EPI_ISL_16830272	B/Nosy Be/07576/2022	Institut Pasteur de Madagascar	Crick Worldwide Influenza Centre
EPI2134599	HA	Madagascar	2022-Jun-27	EPI_ISL_14653413	B/Nosy Be/05052/2022	Institut Pasteur de Madagascar	Crick Worldwide Influenza Centre
EPI2134598	HA	Madagascar	2022-May-23	EPI_ISL_14653412	B/Mahajanga/04112/2022	Institut Pasteur de Madagascar	Crick Worldwide Influenza Centre
EPI2134597	HA	Madagascar	2022-May-20	EPI_ISL_14653410	B/Mahajanga/04083/2022	Institut Pasteur de Madagascar	Crick Worldwide Influenza Centre
EPI2134596	HA	Madagascar	2022-May-13	EPI_ISL_14653407	B/Mahajanga/04032/2022	Institut Pasteur de Madagascar	Crick Worldwide Influenza Centre
EPI2134595	HA	Madagascar	2022-May-18	EPI_ISL_14653405	B/Antananarivo/04031/2022	Institut Pasteur de Madagascar	Crick Worldwide Influenza Centre
EPI1965400	HA	Madagascar	2021-Dec-15	EPI_ISL_9140563	B/Antananarivo/13469/2021	Institut Pasteur de Madagascar	Crick Worldwide Influenza Centre
EPI1965399	HA	Madagascar	2021-Dec-07	EPI_ISL_9140561	B/Toliary/13351/2021	Institut Pasteur de Madagascar	Crick Worldwide Influenza Centre
EPI1965398	HA	Madagascar	2021-Nov-26	EPI_ISL_9140560	B/Antsohihy/12903/2021	Institut Pasteur de Madagascar	Crick Worldwide Influenza Centre
EPI1965397	HA	Madagascar	2021-Nov-23	EPI_ISL_9140558	B/Toamasina/12618/2021	Institut Pasteur de Madagascar	Crick Worldwide Influenza Centre
EPI1965396	HA	Madagascar	2021-Nov-19	EPI_ISL_9140557	B/Mahajanga/12522/2021	Institut Pasteur de Madagascar	Crick Worldwide Influenza Centre
EPI1965395	HA	Madagascar	2021-Nov-18	EPI_ISL_9140556	B/Toamasina/12479/2021	Institut Pasteur de Madagascar	Crick Worldwide Influenza Centre
EPI1965393	HA	Madagascar	2021-Nov-17	EPI_ISL_9140555	B/Mahajanga/12427/2021	Institut Pasteur de Madagascar	Crick Worldwide Influenza Centre
EPI1965391	HA	Madagascar	2021-Nov-15	EPI_ISL_9140554	B/Toamasina/12409/2021	Institut Pasteur de Madagascar	Crick Worldwide Influenza Centre
EPI1965390	HA	Madagascar	2021-Nov-02	EPI_ISL_9140553	B/Toamasina/12098/2021	Institut Pasteur de Madagascar	Crick Worldwide Influenza Centre
EPI1965389	HA	Madagascar	2021-Oct-28	EPI_ISL_9140552	B/Antsirabe/12055/2021	Institut Pasteur de Madagascar	Crick Worldwide Influenza Centre
EPI1965387	HA	Madagascar	2021-Oct-25	EPI_ISL_9140551	B/Antananarivo/12208/2021	Institut Pasteur de Madagascar	Crick Worldwide Influenza Centre
EPI1965386	HA	Madagascar	2021-Oct-07	EPI_ISL_9140550	B/Toliary/11859/2021	Institut Pasteur de Madagascar	Crick Worldwide Influenza Centre
EPI1965385	HA	Madagascar	2021-Sep-06	EPI_ISL_9140549	B/Antsirabe/11473/2021	Institut Pasteur de Madagascar	Crick Worldwide Influenza Centre
EPI1846926	HA	Madagascar	2020-Jan-13	EPI_ISL_1034778	B/Nosy Be/00225/2020	Institut Pasteur de Madagascar	Crick Worldwide Influenza Centre
EPI1846924	HA	Madagascar	2020-Jan-08	EPI_ISL_1034777	B/Mahajanga/00154/2020	Institut Pasteur de Madagascar	Crick Worldwide Influenza Centre
EPI1846922	HA	Madagascar	2020-Jan-08	EPI_ISL_1034776	B/Mahajanga/00153/2020	Institut Pasteur de Madagascar	Crick Worldwide Influenza Centre
EPI1846920	HA	Madagascar	2020-Jan-09	EPI_ISL_1034775	B/Mahajanga/00149/2020	Institut Pasteur de Madagascar	Crick Worldwide Influenza Centre
EPI1743975	HA	Madagascar	2019-Nov-07	EPI_ISL_463185	B/Antsirabe/6342/2019	Institut Pasteur de Madagascar	Crick Worldwide Influenza Centre
EPI1689172	HA	Madagascar	2019-Oct-08	EPI_ISL_409829	B/NosyBe/5931/2019	Institut Pasteur de Madagascar	Crick Worldwide Influenza Centre
EPI1689165	HA	Madagascar	2019-Dec-27	EPI_ISL_409825	B/Mahajanga/7376/2019	Institut Pasteur de Madagascar	Crick Worldwide Influenza Centre
EPI1689163	HA	Madagascar	2019-Dec-18	EPI_ISL_409824	B/Mahajanga/7174/2019	Institut Pasteur de Madagascar	Crick Worldwide Influenza Centre
EPI1689161	HA	Madagascar	2019-Nov-25	EPI_ISL_409823	B/Mahajanga/6678/2019	Institut Pasteur de Madagascar	Crick Worldwide Influenza Centre
EPI1542914	HA	Madagascar	2019-Jun-04	EPI_ISL_377209	B/Antsirabe/3506/2019	Institut Pasteur de Madagascar	Crick Worldwide Influenza Centre
EPI1542912	HA	Madagascar	2019-Jun-24	EPI_ISL_377208	B/Antananarivo/3780/2019	Institut Pasteur de Madagascar	Crick Worldwide Influenza Centre
EPI1542910	HA	Madagascar	2019-Jun-20	EPI_ISL_377207	B/Antananarivo/3692/2019	Institut Pasteur de Madagascar	Crick Worldwide Influenza Centre
EPI1542908	HA	Madagascar	2019-Jun-17	EPI_ISL_377206	B/Antananarivo/3688/2019	Institut Pasteur de Madagascar	Crick Worldwide Influenza Centre
EPI1542906	HA	Madagascar	2019-Jun-17	EPI_ISL_377205	B/Antananarivo/3649/2019	Institut Pasteur de Madagascar	Crick Worldwide Influenza Centre
EPI1542904	HA	Madagascar	2019-Jun-11	EPI_ISL_377204	B/Antananarivo/3624/2019	Institut Pasteur de Madagascar	Crick Worldwide Influenza Centre
EPI1542902	HA	Madagascar	2019-Jun-12	EPI_ISL_377203	B/Antananarivo/3592/2019	Institut Pasteur de Madagascar	Crick Worldwide Influenza Centre
EPI1542901	HA	Madagascar	2019-May-28	EPI_ISL_377202	B/Antananarivo/3330/2019	Institut Pasteur de Madagascar	Crick Worldwide Influenza Centre
EPI1542899	HA	Madagascar	2019-May-20	EPI_ISL_377201	B/Antananarivo/3205/2019	Institut Pasteur de Madagascar	Crick Worldwide Influenza Centre
EPI1542897	HA	Madagascar	2019-May-21	EPI_ISL_377200	B/Antananarivo/3195/2019	Institut Pasteur de Madagascar	Crick Worldwide Influenza Centre
EPI1542895	HA	Madagascar	2019-May-20	EPI_ISL_377199	B/Antananarivo/3184/2019	Institut Pasteur de Madagascar	Crick Worldwide Influenza Centre
EPI1542893	HA	Madagascar	2019-May-14	EPI_ISL_377198	B/Antananarivo/3125/2019	Institut Pasteur de Madagascar	Crick Worldwide Influenza Centre
EPI2878869	HA	Madagascar	2023-Jul-03	EPI_ISL_18709786	B/Madagascar/1943/2023	Institut Pasteur de Madagascar	Centers for Disease Control and Prevention
EPI2820174	HA	Madagascar	2023-Sep-18	EPI_ISL_18607744	B/Madagascar/2452/2023	Institut Pasteur de Madagascar	Centers for Disease Control and Prevention
EPI2820159	HA	Madagascar	2023-Jan-25	EPI_ISL_18607742	B/Madagascar/269/2023	Institut Pasteur de Madagascar	Centers for Disease Control and Prevention
EPI2820122	HA	Madagascar	2023-Sep-18	EPI_ISL_18607737	B/Madagascar/2448/2023	Institut Pasteur de Madagascar	Centers for Disease Control and Prevention
EPI2820094	HA	Madagascar	2023-Sep-19	EPI_ISL_18607733	B/Madagascar/2492/2023	Institut Pasteur de Madagascar	Centers for Disease Control and Prevention
EPI2820090	HA	Madagascar	2023-Sep-18	EPI_ISL_18607732	B/Madagascar/2449/2023	Institut Pasteur de Madagascar	Centers for Disease Control and Prevention
EPI2757883	HA	Madagascar	2023-Apr-11	EPI_ISL_18304062	B/Madagascar/1092/2023	Institut Pasteur de Madagascar	Centers for Disease Control and Prevention
EPI2757877	HA	Madagascar	2023-Apr-04	EPI_ISL_18304061	B/Madagascar/1142/2023	Institut Pasteur de Madagascar	Centers for Disease Control and Prevention
EPI2757870	HA	Madagascar	2023-Mar-20	EPI_ISL_18304060	B/Madagascar/856/2023	Institut Pasteur de Madagascar	Centers for Disease Control and Prevention
EPI2757862	HA	Madagascar	2023-Apr-03	EPI_ISL_18304059	B/Madagascar/1065/2023	Institut Pasteur de Madagascar	Centers for Disease Control and Prevention
EPI2757854	HA	Madagascar	2023-Mar-15	EPI_ISL_18304058	B/Madagascar/711/2023	Institut Pasteur de Madagascar	Centers for Disease Control and Prevention
EPI2757846	HA	Madagascar	2023-Mar-27	EPI_ISL_18304057	B/Madagascar/938/2023	Institut Pasteur de Madagascar	Centers for Disease Control and Prevention
EPI2757838	HA	Madagascar	2023-Mar-31	EPI_ISL_18304056	B/Madagascar/1019/2023	Institut Pasteur de Madagascar	Centers for Disease Control and Prevention
EPI2757830	HA	Madagascar	2023-Mar-31	EPI_ISL_18304055	B/Madagascar/1018/2023	Institut Pasteur de Madagascar	Centers for Disease Control and Prevention
EPI2757822	HA	Madagascar	2023-Apr-03	EPI_ISL_18304054	B/Madagascar/1066/2023	Institut Pasteur de Madagascar	Centers for Disease Control and Prevention
EPI2757814	HA	Madagascar	2023-Apr-12	EPI_ISL_18304053	B/Madagascar/1095/2023	Institut Pasteur de Madagascar	Centers for Disease Control and Prevention
EPI2757806	HA	Madagascar	2023-Mar-09	EPI_ISL_18304052	B/Madagascar/668/2023	Institut Pasteur de Madagascar	Centers for Disease Control and Prevention
EPI2757798	HA	Madagascar	2023-Apr-15	EPI_ISL_18304051	B/Madagascar/1132/2023	Institut Pasteur de Madagascar	Centers for Disease Control and Prevention
EPI2757790	HA	Madagascar	2023-Apr-04	EPI_ISL_18304050	B/Madagascar/1069/2023	Institut Pasteur de Madagascar	Centers for Disease Control and Prevention
EPI2757782	HA	Madagascar	2023-Apr-11	EPI_ISL_18304049	B/Madagascar/1093/2023	Institut Pasteur de Madagascar	Centers for Disease Control and Prevention
EPI2757774	HA	Madagascar	2023-Mar-13	EPI_ISL_18304048	B/Madagascar/777/2023	Institut Pasteur de Madagascar	Centers for Disease Control and Prevention
EPI2757766	HA	Madagascar	2023-Mar-13	EPI_ISL_18304047	B/Madagascar/775/2023	Institut Pasteur de Madagascar	Centers for Disease Control and Prevention
EPI2361440	HA	Madagascar	2022-May-12	EPI_ISL_16830730	B/Madagascar/3976/2022	Institut Pasteur de Madagascar	Centers for Disease Control and Prevention
EPI2361396	HA	Madagascar	2022-Jun-22	EPI_ISL_16830724	B/Madagascar/4869/2022	Institut Pasteur de Madagascar	Centers for Disease Control and Prevention
EPI2361260	HA	Madagascar	2022-Jun-28	EPI_ISL_16830707	B/Madagascar/5054/2022	Institut Pasteur de Madagascar	Centers for Disease Control and Prevention
EPI2361252	HA	Madagascar	2022-Jun-23	EPI_ISL_16830706	B/Madagascar/5361/2022	Institut Pasteur de Madagascar	Centers for Disease Control and Prevention
EPI2361050	HA	Madagascar	2022-Sep-14	EPI_ISL_16830680	B/Madagascar/6252/2022	Institut Pasteur de Madagascar	Centers for Disease Control and Prevention
EPI2361019	HA	Madagascar	2022-Aug-04	EPI_ISL_16830676	B/Madagascar/5686/2022	Institut Pasteur de Madagascar	Centers for Disease Control and Prevention
EPI2360949	HA	Madagascar	2022-Jul-18	EPI_ISL_16830667	B/Madagascar/5473/2022	Institut Pasteur de Madagascar	Centers for Disease Control and Prevention
EPI2360933	HA	Madagascar	2022-Aug-17	EPI_ISL_16830665	B/Madagascar/5931/2022	Institut Pasteur de Madagascar	Centers for Disease Control and Prevention
EPI2136314	HA	Madagascar	2022-Jul-05	EPI_ISL_14727230	B/Madagascar/5182/2022	Institut Pasteur de Madagascar	Centers for Disease Control and Prevention
EPI2136306	HA	Madagascar	2022-Jul-04	EPI_ISL_14727229	B/Madagascar/5178/2022	Institut Pasteur de Madagascar	Centers for Disease Control and Prevention
EPI2136298	HA	Madagascar	2022-Jul-04	EPI_ISL_14727228	B/Madagascar/5177/2022	Institut Pasteur de Madagascar	Centers for Disease Control and Prevention
EPI2136291	HA	Madagascar	2022-Jul-04	EPI_ISL_14727227	B/Madagascar/5180/2022	Institut Pasteur de Madagascar	Centers for Disease Control and Prevention
EPI2136283	HA	Madagascar	2022-May-12	EPI_ISL_14727226	B/Madagascar/3977/2022	Institut Pasteur de Madagascar	Centers for Disease Control and Prevention
EPI2036593	HA	Madagascar	2021-Nov-22	EPI_ISL_12709847	B/Madagascar/2623/2021	Institut Pasteur de Madagascar	Centers for Disease Control and Prevention
EPI2036564	HA	Madagascar	2021-Oct-06	EPI_ISL_12709843	B/Madagascar/5467/2021	Institut Pasteur de Madagascar	Centers for Disease Control and Prevention
EPI2036558	HA	Madagascar	2021-Oct-04	EPI_ISL_12709842	B/Madagascar/1828/2021	Institut Pasteur de Madagascar	Centers for Disease Control and Prevention
EPI2036542	HA	Madagascar	2021-Nov-17	EPI_ISL_12709840	B/Madagascar/2477/2021	Institut Pasteur de Madagascar	Centers for Disease Control and Prevention
EPI2036534	HA	Madagascar	2021-Sep-17	EPI_ISL_12709839	B/Madagascar/1640/2021	Institut Pasteur de Madagascar	Centers for Disease Control and Prevention
EPI2036526	HA	Madagascar	2021-Dec-09	EPI_ISL_12709838	B/Madagascar/3139/2021	Institut Pasteur de Madagascar	Centers for Disease Control and Prevention
EPI2036518	HA	Madagascar	2021-Aug-03	EPI_ISL_12709837	B/Madagascar/1451/2021	Institut Pasteur de Madagascar	Centers for Disease Control and Prevention
EPI2036510	HA	Madagascar	2021-Oct-12	EPI_ISL_12709836	B/Madagascar/1898/2021	Institut Pasteur de Madagascar	Centers for Disease Control and Prevention
EPI2036502	HA	Madagascar	2021-Aug-10	EPI_ISL_12709835	B/Madagascar/1087/2021	Institut Pasteur de Madagascar	Centers for Disease Control and Prevention
EPI2036470	HA	Madagascar	2022-Jan-03	EPI_ISL_12709831	B/Madagascar/581/2022	Institut Pasteur de Madagascar	Centers for Disease Control and Prevention
EPI2036462	HA	Madagascar	2021-Nov-15	EPI_ISL_12709830	B/Madagascar/2408/2021	Institut Pasteur de Madagascar	Centers for Disease Control and Prevention
EPI1849765	HA	Madagascar	2020-Jan-16	EPI_ISL_1180164	B/Madagascar/322/2020	Institut Pasteur de Madagascar	Centers for Disease Control and Prevention
EPI1849758	HA	Madagascar	2020-Jan-30	EPI_ISL_1180163	B/Madagascar/358/2020	Institut Pasteur de Madagascar	Centers for Disease Control and Prevention
EPI1849734	HA	Madagascar	2020-Jan-21	EPI_ISL_1180160	B/Madagascar/344/2020	Institut Pasteur de Madagascar	Centers for Disease Control and Prevention
EPI1849726	HA	Madagascar	2020-Jan-21	EPI_ISL_1180151	B/Madagascar/343/2020	Institut Pasteur de Madagascar	Centers for Disease Control and Prevention
EPI1705798	HA	Madagascar	2019-Jul-24	EPI_ISL_413849	B/Madagascar/4273/2019	Institut Pasteur de Madagascar	Centers for Disease Control and Prevention
EPI1705533	HA	Madagascar	2019-Jul-15	EPI_ISL_413815	B/Madagascar/4223/2019	Institut Pasteur de Madagascar	Centers for Disease Control and Prevention
EPI1705525	HA	Madagascar	2019-Jul-15	EPI_ISL_413814	B/Madagascar/4181/2019	Institut Pasteur de Madagascar	Centers for Disease Control and Prevention
EPI1705517	HA	Madagascar	2019-Aug-14	EPI_ISL_413813	B/Madagascar/4789/2019	Institut Pasteur de Madagascar	Centers for Disease Control and Prevention
EPI1705509	HA	Madagascar	2019-Jul-30	EPI_ISL_413812	B/Madagascar/4482/2019	Institut Pasteur de Madagascar	Centers for Disease Control and Prevention
EPI1705501	HA	Madagascar	2019-Jul-18	EPI_ISL_413811	B/Madagascar/4379/2019	Institut Pasteur de Madagascar	Centers for Disease Control and Prevention
EPI1704011	HA	Madagascar	2019-Dec-17	EPI_ISL_413418	B/Madagascar/7265/2019	Institut Pasteur de Madagascar	Centers for Disease Control and Prevention
EPI1704003	HA	Madagascar	2019-Nov-15	EPI_ISL_413417	B/Madagascar/6679/2019	Institut Pasteur de Madagascar	Centers for Disease Control and Prevention
EPI1544879	HA	Madagascar	2019-Mar-18	EPI_ISL_377616	B/Madagascar/757/2019	Institut Pasteur de Madagascar	Centers for Disease Control and Prevention
EPI1544863	HA	Madagascar	2019-Jan-21	EPI_ISL_377614	B/Madagascar/547/2019	Institut Pasteur de Madagascar	Centers for Disease Control and Prevention
